# Supplementary material for: Locally Confined Clonal Complexes of Mycobacterium ulcerans in Two Buruli Ulcer Endemic Regions of Cameroon
Source: PLoS Negl Trop Dis. 2015 Jun 5;9(6):e0003802. doi: 10.1371/journal.pntd.0003802 (PMC4457821; doi:10.1371/journal.pntd.0003802)
Supplement: S1 Table — (XLSX) [file pntd.0003802.s003.xlsx]

## Sheet: Sheet1
1000180..1000200
1000218..1000238
1001864..1001884
1004370..1004390
1004471..1004490
1005920..1005940
1010253..1011887
101046..101068
1012775..1016538
1017438..1017460
1017457..1017482
1020285..1021661
1024553..1032498
1034594..1034621
1034622..1034649
1034938..1034957
1040382..1040401
1040566..1040585
1041384..1041409
1044070..1044089
1044250..1044273
1044405..1044424
1044541..1044564
1047208..1047227
1047857..1047877
1048242..1048262
1050986..1052361
1055293..1055325
1055567..1055586
1056388..1056407
1059534..1059554
1062469..1062488
1063202..1064573
1064710..1066155
1066232..1068434
1068745..1068765
1068796..1068816
1071219..1071238
107169..107188
1072190..1072213
1072730..1072749
1074194..1074213
1076514..1076533
1077072..1077094
1077411..1077463
1077627..1077649
1078602..1078624
1078909..1078928
1080721..1080740
1082498..1082523
1082571..1082590
1084450..1084469
1084541..1084560
1087238..1087259
1089203..1089223
1089381..1090824
1090921..1090941
1091475..1091495
1091513..1091535
1091641..1091666
1091718..1091738
1091850..1093058
1093210..1094727
1097112..1097131
1097223..1097243
1097798..1097818
1098093..1098115
1102748..1102768
1103624..1103643
110805..110825
1110479..1110514
1113088..1113107
111315..111334
11155..11174
1116423..1116443
1119135..1119155
1126850..1126869
1129308..1129327
1130631..1130650
1133782..1133801
113524..113543
1141424..1141443
1142645..1145239
114581..114600
1148670..1148690
114997..115016
1150113..1150132
1152458..1152477
1155913..1155933
1158265..1158288
1158641..1158660
1163292..1163312
1172363..1172382
1172585..1172604
1172656..1172675
117303..117338
1173566..1173588
1174997..1175016
1175430..1175449
1175740..1175759
1175880..1175900
1176068..1178589
1180053..1180072
1180833..1180852
1181076..1181096
1181097..1181117
1182882..1182901
1184445..1184466
1184992..1185011
1199326..1199345
1201288..1201308
1207620..1210593
1211121..1211148
1214730..1214752
1215036..1215063
1215340..1217212
1217427..1217447
1218305..1218324
122156..122175
1221650..1223766
1224376..1225839
122725..122744
1227615..1228243
1233577..1233597
1234788..1234807
1235532..1235551
1235788..1238157
1246517..1246536
1247248..1247267
1249096..1249115
1250535..1250554
1250721..1250745
1253844..1254469
1259028..1259057
1261334..1262708
1263699..1263718
1266626..1266645
12674..12693
126853..126872
126894..126913
1269266..1269286
1269457..1269477
1269878..1269897
127180..127199
1273650..1273669
127408..127439
1276859..1276878
1277133..1277152
1278472..1278491
1279525..1279547
1281619..1281638
1282181..1282208
1282372..1282392
1282967..1282986
1283192..1283212
1284032..1284052
1287824..1287843
1289688..1291244
1291581..1291600
1300049..1300099
1300421..1301974
1302333..1302370
1303823..1303842
1303908..1303927
130521..131896
1309221..1309240
1312920..1312939
1315526..1315546
1317728..1317749
1318487..1318506
1319219..1319238
132159..133601
1321980..1322000
1322562..1322586
1322969..1322991
1323421..1323444
1325750..1325769
1325788..1325811
1326005..1326024
1326845..1326864
1330296..1330316
1335389..1336851
133866..135249
1339937..1339957
1340439..1340458
1342373..1342393
1343219..1343238
1345672..1345694
1345918..1345937
1346002..1346021
1350913..1350933
1351611..1351630
1351806..1351825
1353442..1353461
1356659..1356678
1357414..1357433
1357515..1357535
1358930..1358949
1360957..1361003
1361680..1361849
1362029..1363401
136331..137497
1363461..1364903
1367603..1367622
1367731..1369272
1373188..1373235
1374391..1375767
1378800..1378822
1379877..1379899
138164..138185
1383210..1383229
1383637..1383657
1385703..1385722
1386305..1386326
1388127..1388146
1389365..1389385
1391361..1391380
1398153..1398175
1398191..1398211
1399172..1399191
1399213..1399233
1399392..1399411
1400173..1400195
1401409..1401428
1404217..1404236
1406148..1406169
1408151..1408170
141045..141072
141150..141177
1412085..1412104
1415695..1415714
1416763..1416782
1418648..1418667
1422926..1424990
1428917..1428936
1429168..1429187
1430023..1430042
1430063..1430082
1431429..1431450
1433058..1433084
1433444..1433463
1433545..1433564
1433761..1433780
1433957..1433976
1434027..1434048
1434070..1434092
1434218..1434237
1434445..1434477
1434481..1434503
1434947..1434968
1442226..1444406
144467..144486
1445571..1445590
1450676..1450697
145129..145155
1451663..1451683
1452014..1452036
1453158..1453178
1454506..1454526
1455654..1455674
1456793..1456812
1460353..1460552
1461319..1464170
1464658..1464677
1465931..1467306
1469145..1469164
1469261..1471034
1471794..1471813
1473294..1473314
1474942..1474961
1475963..1475992
1476717..1476736
1477720..1479151
1479538..1479557
1479676..1479695
1486120..1486169
1488406..1488425
1489195..1489214
1489836..1489855
1490671..1490690
1490703..1490725
1492125..1495651
1496425..1496444
1497811..1497830
1498055..1498074
1500097..1500116
1500471..1500491
1501164..1502636
1503196..1503225
1504657..1504677
1506247..1506267
1510040..1510059
1510846..1510865
1511488..1511508
1511554..1511573
1511578..1511600
1511744..1511763
1511782..1511801
1511935..1511955
1512139..1514995
1515397..1515422
1515594..1515614
1515924..1517366
1517888..1517907
1518263..1518282
1519518..1519539
1521244..1521264
1522969..1522988
1523053..1523074
1523137..1523159
1523209..1523228
1523299..1523327
1523452..1523472
1523689..1523712
1523833..1523852
1525591..1526966
1529294..1529316
1529594..1529619
1529950..1529969
1530212..1530246
1530518..1530549
1530710..1530734
153075..153094
1531808..1531833
1532147..1532172
1532509..1532528
1532773..1532807
1533079..1533110
1533274..1533298
1533408..1533427
1534405..1534425
1535697..1535717
1537718..1537737
153851..153870
1540127..1540146
1540736..1540759
1540781..1540810
1541705..1541724
1542418..1542438
1543526..1543545
1543632..1543654
1544856..1544875
1545313..1545333
1546327..1546346
1548201..1548220
1549222..1549241
1551693..1551712
1552582..1552602
1555082..1555101
1555662..1555681
1557467..1557490
1560093..1560112
1563478..1563497
1564932..1565928
1566623..1566645
1567392..1568603
1569266..1569286
1569287..1569307
1569992..1572730
1572864..1573446
1577274..1577293
1578797..1578816
1582068..1582088
158251..158602
1585277..1585296
1585957..1587333
1587553..1588998
1589313..1589821
159633..159652
1599939..1599958
1601411..1601430
1601490..1601511
1602152..1602172
1605357..1605376
1607176..1607197
161726..161745
1618244..1619686
1623437..1623456
1623977..1623996
1625439..1625461
1627543..1627562
162812..162831
1628896..1628917
1629623..1629642
1631307..1631327
1631459..1631478
1631504..1631523
1633567..1633590
1633662..1633681
1640599..1640618
1641759..1643133
164272..168548
1643240..1644692
1645150..1645177
1645209..1645229
1645654..1645725
1649816..1651119
1660546..1660565
1664976..1664997
1667643..1667662
1672879..1672898
1681101..1681120
1682007..1682026
1689854..1689878
1689899..1689945
1693686..1693707
1695274..1695294
1701571..1701590
1702823..1702844
170438..170457
1707089..1707109
1707754..1707773
1709560..1709579
1709799..1709820
1711636..1713078
1713415..1714788
171788..171807
1718524..1718545
1718545..1718566
1724830..1724849
1727844..1727863
1728714..1728733
1728786..1728805
1730969..1730988
173865..173884
1742673..1742693
1747231..1747253
1749073..1749092
1750794..1750813
1754649..1754669
1760264..1760283
176346..177719
1765150..1765169
1765480..1765499
1765528..1765550
1765736..1765755
1766208..1766227
1768079..1768098
1768294..1768313
1774008..1774032
1776366..1776385
1777149..1777168
1778955..1778974
1781961..1781980
1782065..1782096
1782119..1782150
1782341..1783714
178433..178452
1785282..1785302
1785617..1785636
1785723..1785743
1786880..1786899
1787205..1787224
1789867..1795067
179507..179528
1798979..1798998
1802333..1802352
1802372..1802392
1803941..1803963
1804351..1804370
1805449..1805468
1805489..1805510
1805703..1806722
1809636..1809672
1809714..1809739
1809831..1809850
181056..181075
1812076..1813216
1816053..1816078
1816166..1816186
1816794..1816814
1817160..1817179
1817451..1817479
1819290..1819309
1819862..1819883
1820711..1820730
1821117..1821139
18283..18303
1828659..1828683
1828680..1828704
1828973..1828993
1829414..1829433
1830364..1830384
1831383..1833412
183273..183292
183806..183825
1838394..1838413
1838747..1840111
1840300..1840319
1840408..1840427
1840510..1840529
1840544..1840565
1840607..1840626
1840800..1840828
1840890..1840948
1841047..1841066
1841118..1841137
1841336..1841358
1841399..1841418
1843026..1843045
1843515..1843535
1843591..1843610
1844189..1847141
1850153..1850172
1857695..1857714
1858656..1858675
1861903..1861923
186263..186284
1864194..1864213
186474..186493
1871278..1872643
1874637..1874656
187502..187521
1875165..1875184
1875512..1875531
1875833..1876963
1879084..1879109
188194..188213
1883443..1884808
1887260..1888625
1892236..1895480
1896841..1896861
1896962..1896981
1897267..1898263
1899021..1899040
1899656..1899681
1900464..1900483
1900620..1900641
1900807..1900829
1902427..1902446
1902688..1902708
191066..191085
191093..191112
1915813..1915836
1916570..1916592
1917782..1917801
191944..191966
1922255..1922274
1922359..1922386
1922387..1922414
1922944..1922963
1926338..1926357
1928451..1928470
1929497..1929516
1933185..1933204
1933518..1933537
193359..194351
1935707..1935729
1936767..1936787
1937222..1937241
1941915..1941936
1946835..1946854
1949754..1949773
1950755..1950774
1952177..1952196
1956290..1956313
195870..195889
1958722..1958741
1963586..1963624
1964364..1964383
1964559..1964588
1964610..1964632
1965713..1965733
196601..196621
1971848..1971867
1974339..1974358
1979940..1979959
1979940..1979962
1981203..1981222
1982081..1982100
1984266..1984285
1986949..1986969
1988094..1989459
198994..199013
1990180..1990199
1993171..1993190
1995100..1995119
19966..19985
1997336..1997356
1999188..1999207
2002442..2002464
2008181..2008200
2009635..2009658
2013152..2016356
2032748..2034969
203451..203471
203490..203510
2037179..2037219
2040572..2040591
2043357..2049264
2050703..2050722
2051084..2052449
205353..205373
2053633..2053652
205497..205516
2055838..2055857
206020..206039
2066457..2066478
2069485..2069504
2069640..2069660
2071044..2071070
2071076..2071099
2071122..2071141
2071215..2071243
2071474..2071495
2071649..2071669
2072540..2073358
2073906..2073925
207448..207467
2074737..2076102
2076183..2077139
2077619..2077638
2078450..2078469
2078592..2078611
2080725..2080745
2087004..2087023
2088204..2088230
2088587..2088606
2088688..2088707
2088904..2088923
2089100..2089119
2089170..2089191
2089213..2089235
2089361..2089380
2089588..2089620
2089624..2089646
2091370..2092735
2092824..2092844
2093821..2093842
2094853..2094875
2098206..2098225
210019..210038
210942..210969
2111287..2111306
2112487..2112508
2114982..2116861
212193..212212
2126049..2126068
2126337..2126356
2126784..2126803
2127885..2127904
2128584..2128603
2128839..2128858
213167..213188
213263..213282
213357..213376
2135069..2136431
2140712..2140731
2141211..2141230
2141758..2141777
2142715..2142734
2142937..2142956
2142988..2143013
2143143..2143166
2143152..2143174
2144279..2144298
2144584..2144603
2145641..2145661
2145945..2145965
2145987..2146006
2150442..2150461
2152606..2152626
2152978..2152997
2154844..2154863
2156576..2156595
2156832..2156855
2156855..2156878
2158578..2158598
2158691..2158710
2158819..2158838
215902..217784
2159407..2159426
2166264..2166283
2166353..2166375
2166663..2166685
2166792..2166819
2166932..2166952
2166999..2167019
2167266..2167285
2167674..2167693
2168217..2168245
2168630..2168654
2169018..2172038
2177757..2178190
2179963..2179982
218035..221360
2180812..2180834
2181282..2181301
2183028..2183047
2184053..2184073
2189933..2189955
2193104..2193126
2195867..2195886
2197227..2197246
2197985..2198004
2198959..2198980
2200423..2200442
2202616..2202635
2202812..2202831
2203032..2203051
2209135..2209158
2210504..2210523
2213125..2213148
2214656..2214675
2215757..2215776
2216759..2216780
2217013..2217035
2217512..2217536
2217568..2217587
2217730..2217755
2218633..2218652
22187..22208
2220137..2220158
2221204..2221223
2221804..2221824
2221885..2221905
2222476..2222504
2226887..2226916
2229334..2229356
2230375..2230394
2231651..2231672
2233440..2233467
2237213..2237232
2240999..2241019
224275..224294
2243574..2243593
2247420..2247439
2248823..2248842
2249264..2249283
2250116..2250138
2250173..2250195
2250189..2250208
2252065..2252084
2254609..2254631
2254718..2254741
2255321..2255340
2255380..2255408
2255419..2255438
2255471..2255490
2255569..2255598
2255979..2255999
2256094..2256115
2256145..2256164
2256276..2256296
2256484..2256503
2256721..2256743
2257565..2257603
2257734..2257771
2257794..2257840
2257862..2257891
2257897..2257948
2258034..2258067
2258082..2258101
2258474..2258500
2258980..2260278
2260452..2260471
2261330..2261352
2261361..2261383
2262148..2262186
2262317..2262354
2262377..2262423
2262445..2262474
2262480..2262531
2262617..2262650
2262665..2262684
2263060..2263086
2263584..2264882
2265166..2265186
2265251..2265271
2265466..2265486
2265674..2265693
226599..226619
226744..226763
2267478..2267498
226780..226799
2268891..2270256
226906..226925
2271167..2272542
227131..227151
227221..227240
227398..227417
227463..227482
2274786..2274805
2274887..2274907
2277020..2277039
2281087..2281106
2281869..2281888
2282531..2282551
2282871..2282890
2283815..2283834
228403..229747
2284032..2284051
2285669..2285688
2289870..2289889
2294905..2294925
2297543..2297562
2299039..2299058
2299080..2299099
2302068..2302087
2304375..2304398
2313117..2313136
2319093..2319112
2319396..2319415
2320012..2320034
2321600..2321619
2323473..2324183
2325270..2325289
2325293..2325328
2325351..2325386
2326382..2326404
2327501..2328866
2330148..2330169
2337701..2337721
2339375..2339397
2341955..2341977
2342241..2342262
234316..234338
2343578..2343598
2343996..2344015
2344408..2344429
2344822..2346078
2346988..2347007
2347041..2347060
2347083..2347102
2347245..2348614
2349114..2349133
2349528..2349795
2351762..2351781
2352461..2352484
2360943..2361116
2361620..2361639
2369557..2369580
2376300..2377665
2378217..2378306
237877..239208
2379842..2379863
2381223..2381243
2383274..2383295
2386404..2386423
2386530..2386550
2387453..2387473
2387759..2388956
2394358..2394377
2401131..2402496
2408508..2408528
2408786..2408805
2413118..2413145
2413344..2413363
2413516..2413535
24144..24164
2416526..2417647
2419583..2420476
2420453..2421818
2425887..2425906
2426796..2428161
2432392..2432411
2437830..2439195
244118..244137
2445707..2447072
2448701..2448720
2449148..2450513
2451148..2451170
2451494..2451513
2452288..2452313
2456355..2456374
2458937..2460645
2460880..2460907
2460983..2461010
2464481..2464500
2465070..2465089
2467234..2469201
2469969..2469989
2469996..2470016
2473458..2473477
2475244..2475263
2476773..2480067
2487290..2488653
2490638..2490657
2491581..2491603
2496178..2496215
2496583..2497869
2498631..2499395
2499882..2501074
2501514..2501533
2502527..2503997
2506533..2506553
251273..251293
2517856..2517876
2519713..2519732
2520834..2520853
2522647..2523063
2523776..2523803
2526013..2527395
2528812..2528853
2528855..2528877
2529029..2529056
2529083..2529102
2529167..2529186
2529206..2529228
2529299..2529318
2529299..2529321
2529938..2529965
2530072..2530092
2530456..2530483
2531213..2531232
2532136..2533685
2535766..2535797
254018..254040
254754..254773
2548091..2548110
2549806..2549827
2549825..2549846
2551523..2552888
2553012..2553031
2553332..2553357
2553332..2553357
2555230..2555249
2555761..2555781
2555825..2555844
2560828..2560847
2563577..2563596
2563633..2563656
2563726..2563746
2563811..2563830
2563840..2563859
2563841..2563860
2563844..2563863
2564318..2564338
2564991..2565010
2566427..2566446
2566458..2566478
2569300..2569319
2569546..2569566
2572869..2572888
2573001..2573021
2574050..2575415
2576207..2576229
2576246..2576271
2576583..2576733
2576986..2577008
2577025..2577050
2578242..2578261
25795..25869
2580518..2580931
2581387..2581415
2581446..2581731
2582209..2582622
2583074..2583250
2585592..2585611
2585783..2585802
258596..258638
2589636..2589655
2590028..2590047
2591294..2591314
2596226..2596245
2600273..2600299
2600309..2600335
2601915..2601934
2603535..2603554
2605540..2605562
2605619..2605638
2605922..2605941
2609131..2609150
2611848..2611870
2615364..2615383
2617352..2617372
2617450..2617470
2621241..2622606
2623358..2623377
2623783..2623808
2626438..2627772
2628576..2628596
2629282..2629302
2629474..2629493
2630300..2630319
2632390..2632412
2632657..2632676
2632774..2632799
2632821..2632842
2632951..2632976
2632957..2632979
2633233..2633252
2633527..2633549
2633880..2633899
2636072..2638998
2640190..2642440
2642832..2644270
2646378..2646397
2647667..2647686
2649185..2649232
2649252..2649299
2649561..2649580
2654704..2654723
2656950..2656970
265756..266661
2657865..2657884
2658004..2658026
2658061..2658080
2658202..2658224
2658355..2658377
2658379..2658398
2658459..2658478
2658534..2658554
2661547..2661571
2661602..2661621
2663205..2663227
2664154..2664175
2664392..2664420
2666237..2666257
2666718..2666740
2666873..2666892
2667018..2667038
2667426..2667445
2668151..2668171
2669262..2670627
2671121..2671219
2673447..2673466
2675001..2675020
2676592..2676612
26775..28219
2677830..2677849
2677884..2677903
2677942..2677961
268050..270860
2681054..2681073
2684229..2685594
2686941..2689739
2693554..2693576
2695184..2695203
2695333..2695358
2696077..2696097
2696602..2697964
2699521..2699543
2699578..2699597
2699719..2699741
2699871..2699893
2699895..2699914
2700147..2700166
2702464..2702485
2703274..2703295
2703985..2704004
2707882..2707902
2708889..2711731
2712326..2713790
2714196..2715344
2719091..2719110
2721330..2721349
2721967..2721986
2722626..2722647
2722822..2722847
2723981..2724000
2727442..2732208
2737892..2737911
2738827..2738846
2739175..2739194
274170..274189
2741741..2741761
2742082..2742105
2742311..2743683
2743865..2743884
2744063..2744085
2744321..2744340
2745471..2745490
2745515..2745538
2745726..2747090
2749437..2749456
2755204..2755223
2755425..2755445
2758542..2758561
275880..275899
2759349..2759370
2760069..2760091
2763268..2766260
2767304..2767323
2768965..2768984
2774738..2776912
2778956..2778975
2783580..2783606
2783607..2783633
2786245..2786264
2787053..2787072
2788068..2788087
2788324..2788343
2793946..2793967
2796196..2796216
2796458..2796477
279796..279815
2807051..2807070
2807753..2812061
2820679..2820698
2823403..2823422
2826079..2826098
28295..28319
2832077..2832096
28347..28366
2835657..2835676
2841427..2841447
2843322..2843348
284945..284964
2849508..2849527
2851779..2851798
2854476..2854495
2857097..2857116
2859998..2860019
2861051..2862337
2862565..2863851
2864770..2864789
2869616..2869636
2873375..2873395
2873722..2873741
2874052..2874072
2874235..2874258
2875041..2875060
2875927..2875946
2879845..2879864
2880045..2880066
2882854..2882873
2885308..2890115
289113..289134
2891451..2892440
2893332..2893351
2893456..2893477
2895475..2895497
2895538..2895560
2895580..2895599
2895915..2895940
2896008..2896027
2896175..2896204
2899164..2899183
2899251..2899270
2899359..2899393
2900586..2900605
2900673..2900692
2900784..2900818
2902951..2902971
2907327..2907346
291246..291267
291359..291405
291755..291807
2918645..2918668
2918714..2918733
291896..291939
2920395..2920414
2922503..2922522
2922825..2922844
2924282..2924307
2928741..2928760
2931145..2931164
2931618..2931638
2934486..2934505
2935526..2935545
2936105..2936125
2936316..2936339
2937257..2937278
2939187..2939208
2940379..2940399
2943305..2943329
2943713..2943735
2944100..2944120
2945513..2945532
2946424..2946443
2946476..2946495
2946499..2946522
2946719..2946738
2946848..2946870
2947568..2947587
2948327..2948346
2952087..2952106
2952582..2952602
2962037..2962056
2965936..2968465
296764..296783
2968698..2968717
2970466..2970485
2972595..2972615
2977013..2977032
2977619..2977638
2977821..2977840
2977944..2977963
297829..297853
2978342..2978361
297867..297891
2978727..2978750
2978979..2978998
2979925..2979944
2982061..2982083
2983717..2983736
2986593..2986612
2987980..2988001
2989659..2989678
2990438..2990457
2991350..2991369
2991511..2991531
2993475..2993494
2995608..2995631
2996264..2996290
2997629..2997652
299794..299813
2999252..2999271
3003843..3006412
3006740..3007159
3007232..3009801
3009989..3010009
3010061..3010086
3010193..3010215
3010233..3010253
3010783..3010952
3013163..3013182
3013561..3013580
3015346..3015365
301539..301562
3015439..3015458
3015793..3015815
3016722..3016741
3016810..3016830
3017633..3017652
3019092..3019117
3019836..3019856
3020185..3020210
3020197..3020219
3020258..3020277
3021364..3021383
3021436..3021455
3021576..3021595
3021630..3021649
3023740..3023763
3025682..3025701
3031348..3032713
3037970..3039103
3039974..3039993
3046419..3046438
3048527..3048547
3048552..3048572
3048877..3048896
305049..305070
3053978..3055343
3055789..3058694
3059913..3061377
3071783..3071802
3071983..3072003
3073329..3073351
3073392..3073414
3073434..3073453
3073878..3073903
3073971..3073990
3074138..3074167
3076560..3077997
3081213..3081232
3081718..3081737
308184..308203
3082232..3082255
308343..308371
308372..308400
3086260..3086280
3086382..3086404
3086535..3086559
3088529..3088551
3088823..3088842
3090146..3090166
3101757..3103826
3107617..3107637
3107657..3107676
3110743..3110762
3110889..3110911
3110922..3110944
3111597..3111621
3117170..3117189
3118159..3118178
3119755..3119774
312017..312036
3121709..3121729
3121794..3121813
3124222..3124241
3125141..3125160
3125891..3125911
3126245..3126265
3126477..3126499
3126816..3126841
3126993..3127012
3132837..3132856
3133728..3133747
3134036..3134056
3134640..3134659
3136728..3136748
3137141..3137161
3143825..3143844
3144944..3144964
3146180..3146199
3146810..3146829
3147065..3147087
3147276..3147303
3147365..3147385
3147410..3147432
3147533..3147552
3147812..3147831
3150288..3150307
3150532..3151877
3156089..3159073
315698..315718
3159528..3159547
3159577..3159596
3165759..3165778
3166237..3166256
3166587..3166609
3166650..3166669
3166836..3166855
3169395..3169415
3170644..3172014
3176151..3176171
3176275..3176294
3177159..3177178
3180728..3181936
3182050..3182070
3182629..3184005
318509..318528
3185686..3185705
3185800..3185819
3186007..3186026
3186226..3187600
318937..318963
3190125..3190147
3190251..3190270
3190418..3190444
319226..319245
3192327..3192347
3192384..3192403
3192969..3192988
3194481..3194500
3198632..3198653
3198688..3198709
3199081..3199103
3210083..3210102
3211012..3211031
3213450..3213470
3214585..3214605
3219556..3219581
3220528..3220547
3221395..3224438
3225766..3227141
3228932..3228951
323103..323122
3231203..3231222
323142..323161
323227..323246
3233298..3233317
3236922..3238368
323877..323907
3240483..3241859
3242534..3242553
3242554..3242573
3246615..3246634
325195..325214
3253032..3254405
3254529..3254549
3255339..3255358
3255536..3255555
3255931..3255951
325700..325719
3258191..3258210
3259581..3259600
3262925..3264295
3266678..3269252
3273588..3273611
3277666..3279008
3279041..3279060
3279185..3279204
3280160..3280179
3280556..3280575
3281413..3281432
3281888..3281908
328296..328315
3284932..3284952
3287480..3287502
3287616..3287637
3288513..3288532
3291709..3293074
3293892..3293915
3293965..3293998
3294610..3294632
3302908..3307184
3307774..3307793
3310480..3310500
3313323..3314703
3317024..3317051
3317050..3317077
332082..332101
3323325..3323345
3331742..3331762
3334304..3334323
3335200..3335219
3335270..3335289
333655..333674
3341932..3341951
334200..334219
3343363..3343382
3346868..3346888
3351816..3351835
3353768..3353787
3354571..3354590
3359699..3359719
336238..336259
3365037..3365056
3366844..3366863
3372406..3372427
3375084..3375103
3376385..3376415
3377250..3378446
3385216..3386814
3387721..3389049
3391272..3392637
3392900..3394337
3394387..3396999
3399601..3400966
3402834..3402870
3405897..3408670
3409755..3410915
3411452..3411478
3411480..3411504
3411757..3414350
341629..341650
3417855..3417874
3418746..3418765
3422813..3423422
3423930..3423949
3424044..3424063
3424592..3425966
3426422..3429430
3433479..3433499
3439183..3439202
34394..34413
3444615..3447423
3455276..3455295
3457574..3457593
3458843..3458862
3459785..3459805
3461890..3461909
3464800..3466492
3472767..3474053
3474322..3474341
3475431..3479274
3480302..3480321
3481666..3481685
3481863..3483228
348555..348574
3487801..3487820
3495579..3495600
3497115..3497137
3497851..3497876
3497890..3497912
3497973..3497992
3498585..3498604
3499287..3499306
3502879..3505736
3506535..3507006
3506535..3507006
3513869..3513888
3516066..3516085
3516873..3516892
3516927..3516949
3516999..3517018
3517239..3517258
3518498..3518517
3522069..3526601
3527751..3527770
3539663..3541028
3541370..3541389
3542162..3542184
3542513..3542541
3542627..3542646
3543243..3543263
3545970..3545989
3547053..3547072
3549507..3549528
3551848..3553269
3553886..3553907
3558542..3558561
3560080..3560099
356297..356318
3567534..3567553
3570234..3570253
3574008..3574029
3575819..3575838
357664..357685
3576909..3578913
3581224..3581243
3581480..3581502
3583072..3583091
3583481..3584918
3588081..3588100
3593222..3594659
3594992..3596429
3599772..3601212
3601313..3603506
3603877..3605321
3606922..3606941
3609148..3609169
3609409..3609428
3609444..3609463
3610170..3610190
3612912..3612939
3612940..3612967
3613247..3617879
361682..361702
3618837..3621763
3624084..3624104
3624487..3626082
3628738..3628758
3635684..3635704
3635954..3635973
3637634..3637653
3637809..3637832
3638271..3638290
3639999..3640018
3640486..3640509
3642180..3642200
3649458..3649477
3650197..3650219
3654471..3655208
3656087..3656107
3658041..3658062
3662042..3662061
3664108..3666384
3666724..3668553
3670729..3670749
3671024..3671043
3672532..3672556
3672898..3672918
3674296..3674315
3674383..3674403
3674389..3674415
3675228..3675248
3675335..3675354
3678633..3678652
3678657..3678676
3681231..3681250
36813..36832
3682884..3682904
3683233..3683253
3685573..3685593
3685717..3685736
3688077..3688096
3688186..3688207
3688301..3688335
3688399..3688422
3688424..3688446
3688643..3688668
3688710..3688729
3689024..3690390
3690745..3692748
3693046..3693065
3693149..3693170
3693335..3693369
3693433..3693456
3693482..3693508
3693677..3693702
3695593..3695621
3695735..3695768
3696160..3696179
3696921..3696949
3697063..3697096
370135..370156
3704485..3704504
3704603..3704622
3705549..3705568
3706873..3706892
370893..370916
3711637..3711656
3712911..3712933
3713136..3713155
3713963..3715818
3719047..3719069
3719260..3719279
3719559..3719578
3721090..3721109
3721187..3721206
3723034..3724399
372316..372336
3729853..3729872
3732510..3732530
3732646..3732668
3732913..3732932
3733056..3733076
3733192..3733214
3733505..3733528
373450..373469
3734671..3736036
3737464..3737483
3740354..3740379
3741082..3741103
37416..37436
3742405..3742427
3743601..3743620
3744231..3744251
3744569..3744591
3745737..3745756
374948..374967
3751427..3751446
3752787..3752807
3755980..3756000
3760194..3760213
3763032..3764973
3766907..3766927
37694..37713
3772530..3772550
3774692..3776061
3779020..3779040
3780852..3780877
3784912..3784931
378562..378582
3786823..3786842
3786999..3788439
378791..378810
3788583..3789958
3793178..3793197
3793440..3793459
3794522..3794541
3798955..3798974
379913..381267
3799243..3799262
3801663..3801685
3802458..3802480
3803600..3803623
3803904..3803923
3804636..3804655
3809436..3809455
3809925..3811290
3811852..3813289
3813353..3817644
3818900..3818919
3819262..3819282
3819797..3819816
3820195..3821575
3824324..3824344
3824567..3824587
3825284..3825303
3830853..3830872
383587..383627
3842119..3842138
3845994..3847359
3848431..3848452
3849155..3849180
3854162..3854182
3854912..3854931
385651..385670
3857768..3857789
3857789..3857810
3859071..3860436
3860805..3862720
386326..386345
3864271..3868534
386537..386559
386764..386783
3875474..3875493
3879041..3879060
3879883..3879902
3883135..3883154
3884384..3884404
388668..388687
3886792..3886811
3888823..3890346
389408..389427
3894263..3894282
389557..389576
389785..389804
390226..390249
3904541..3905978
3911351..3913263
3913701..3913724
3914749..3914768
3917668..3920643
3922403..3922423
3927602..3927621
3928151..3928176
3928487..3928513
3928781..3928801
3930250..3930269
3931200..3931219
3932067..3932086
3932818..3934170
3936654..3936673
3941991..3942010
3942310..3942329
3953634..3955007
3958646..3958665
3960119..3960138
3961022..3961043
3964668..3964730
3965742..3965941
3967832..3970658
396840..398213
3971614..3971638
3971638..3971662
3973929..3975294
3975906..3975925
3976793..3976812
3980839..3980858
3983632..3983651
3983962..3983982
3984145..3984168
3984947..3989255
3999710..3999729
4003012..4003031
4003585..4003608
4004575..4006012
4006942..4006962
4006956..4006975
4007392..4009513
4009074..4009093
4009618..4011055
4011558..4011578
4014985..4015004
402040..403910
4020817..4020838
4022603..4022623
4022623..4022643
4030958..4030979
4032299..4032318
4033812..4033831
4034586..4034605
4040842..4040864
4053654..4053673
4056117..4056139
4056224..4056245
4056489..4056511
4056595..4056637
4056662..4056685
4056783..4056802
4057054..4057075
4058332..4058351
4062325..4062344
4062632..4062651
4063935..4063954
4064028..4064047
4064382..4064404
4065293..4065312
4066011..4066030
4067810..4067838
4067836..4067864
4070561..4070580
4071273..4071294
4071705..4071725
4075736..4075755
4076280..4076299
4083988..4086748
4086925..4086944
4091145..4091164
4091762..4093139
409283..409303
4093846..4093868
41022..41041
4103441..4103461
4104465..4104493
410590..410609
4105947..4105966
4106146..4106170
4106172..4106197
4106220..4106245
4106424..4106450
4106428..4106449
4106428..4106452
4107283..4107302
4107837..4107856
4115497..4115517
4116066..4116085
4116996..4117019
4117918..4117940
4120752..4120775
4121675..4121697
412210..414087
4122670..4126998
4132505..4136516
4138603..4138622
4139475..4139495
4139773..4139792
4140878..4140900
4141237..4141256
4141932..4141951
41423..41442
4142806..4142825
4144065..4144084
4151309..4151332
4151926..4151947
4152334..4152353
4154649..4154668
4158047..4158066
4162313..4162333
4162942..4162962
4164798..4164817
4165073..4165093
4170425..4171621
417286..417305
4173337..4173356
4178639..4178661
4178827..4178851
4179006..4179031
4179342..4179364
4183116..4183139
4184868..4184887
4185963..4187328
4189423..4189443
4191041..4191061
4191062..4191082
4191450..4191470
4193025..4193044
4194585..4194606
4195985..4197350
4200218..4200237
4201320..4201339
4201350..4201369
4201359..4201379
4201407..4201427
4201619..4201638
420168..420187
4203477..4203499
4203495..4203517
4203999..4204018
420983..421031
4210438..4211307
4215859..4215878
4218895..4218919
4219744..4219763
4220711..4220730
4222003..4222156
4223264..4224629
4232505..4232527
4235553..4235572
4236647..4236667
4237468..4237487
4241408..4241428
4242859..4242879
4246234..4246253
4248308..4248334
4250844..4250863
4251520..4251540
4252216..4252235
4253240..4253259
4253240..4253259
4254565..4254587
4254586..4254608
4255867..4255886
4258417..4258436
4259154..4259173
4263955..4263974
4266886..4266905
4275051..4276416
4280523..4280544
4282217..4285098
4286756..4289565
4292314..4292333
4293040..4293059
4298536..4298555
43018..43038
4303162..4303182
4303880..4306005
4307587..4307606
4310181..4310200
4310302..4310321
4310476..4310501
4310931..4310950
4311119..4312489
4315150..4315169
4315597..4315619
4325239..4325261
4325279..4325299
4326413..4326433
4327047..4328412
4329169..4329191
4334166..4334185
4339680..4339701
4346418..4346437
434787..434806
4355642..4355663
4359322..4359341
4359438..4359458
4360246..4360265
4367094..4367115
4368396..4368415
4371293..4371312
4372757..4372776
4372818..4372838
4373135..4373156
437712..437732
4377851..4377870
4379579..4379598
4381518..4381544
4381692..4381711
4381815..4381837
4383804..4383824
4385034..4385053
4388971..4388990
4389446..4389466
4391653..4391672
439189..439208
4393996..4394016
4396338..4396357
4401505..4402942
4403816..4405175
440497..440516
4407281..4407302
4407445..4407467
4407475..4407494
4407499..4407518
4417083..4417102
4425854..4425874
4426393..4426413
4428031..4428050
4435488..4435507
4436788..4436810
443875..443894
4439153..4439181
4448447..4448466
4448475..4448494
4448543..4448563
4450084..4450105
4453025..4453045
4453115..4453137
4453169..4453188
4453614..4453634
445394..445413
4456062..4456262
4456652..4457851
4459041..4459060
4459492..4459511
4466366..4466386
4466706..4466726
4471442..4471464
4477394..4477413
4479446..4479467
4479993..4480014
4479996..4480017
4480806..4480826
4481070..4481089
4481157..4481179
4481233..4481252
4482608..4484400
4485328..4485353
4485380..4485401
4485892..4485917
4485944..4485965
4486366..4486385
4489198..4489218
4489241..4489260
4490228..4490768
4496109..4497254
449725..449744
450062..450082
4500677..4503502
450722..450745
4508424..4508444
4517131..4517150
4519417..4519436
4519689..4519709
4523044..4523063
452361..452381
4526504..4526524
4530712..4530731
4532507..4532528
4533674..4533693
453400..453419
4534052..4534071
4534215..4534234
4535155..4535175
4537153..4537172
4537316..4537336
4537830..4537849
4538831..4540459
4543685..4543704
4545063..4545082
4545620..4545640
4546396..4546416
4554492..4556479
4556583..4558207
4562149..4562169
4564982..4565003
4565568..4565587
4567275..4567296
4571782..4571811
4573778..4573798
4574578..4574599
457521..457543
4575328..4575351
457628..457649
4577196..4577215
4577956..4577977
4578525..4578545
457893..457915
457999..458041
458066..458089
4581790..4581809
458187..458206
4581983..4582002
4582420..4582439
4582905..4582933
4582988..4584922
4585194..4585222
4585524..4585543
4587691..4587710
4588369..4588390
4590808..4592650
4593858..4593877
[truncated: 816 more rows]
