# Supplementary material for: Locally Confined Clonal Complexes of Mycobacterium ulcerans in Two Buruli Ulcer Endemic Regions of Cameroon
Source: PLoS Negl Trop Dis. 2015 Jun 5;9(6):e0003802. doi: 10.1371/journal.pntd.0003802 (PMC4457821; doi:10.1371/journal.pntd.0003802)
Supplement: S2 Table — (XLSX) [file pntd.0003802.s004.xlsx]

## Sheet: Hoja1
Supplementary Table 1: Mapping statistics and metadata for the bacterial isolates used in the study.
Isolate	Accession Number	PelletType	Year	Country	District	Match_to_ref	YieldMatching_kb
BP33	ERR350089	bulk	2010	Cameroon	Bankim	95.4	358,752
BP134	ERR350149	bulk	2012	Cameroon	Bankim	94.7	386,185
BP132	ERR350148	bulk	2012	Cameroon	Nwa	95.1	375,389
BP117	ERR350137	bulk	2012	Cameroon	Bankim	95	347,643
BP129	ERR350145	bulk	2012	Cameroon	Bankim	94.6	452,945
BP140	ERR350153	bulk	2012	Cameroon	Bankim	94.1	451,221
BP130	ERR350146	bulk	2012	Cameroon	Malantouen	94.6	451,126
BP139	ERR350151	bulk	2012	Cameroon	Bankim	94.8	369,387
BP144	ERR350156	bulk	2012	Cameroon	Bankim	93.8	358,116
BP143	ERR350154	bulk	2012	Cameroon	Malantouen	95.5	433,066
BP146	ERR350158	bulk	2012	Cameroon	Foumban	95.5	369,167
BP141	ERR350155	bulk	2012	Cameroon	Bankim	94.2	355,503
BP150	ERR350160	bulk	2012	Cameroon	Bankim	95.5	355,612
BP148	ERR350159	bulk	2012	Cameroon	NA	95.1	361,366
BP46	ERR350095	bulk	2011	Cameroon	Malantouen	95.1	399,657
BP52	ERR350098	bulk	2011	Cameroon	Malantouen	94.9	399,164
BP89	ERR350124	single	2011	Cameroon	Malantouen	94.5	366,566
BP72	ERR350112	bulk	2011	Cameroon	Bankim	93.3	427,248
BP83	ERR350119	single	2011	Cameroon	Bankim	95.4	438,866
BP100	ERR350127	bulk	2011	Cameroon	Bankim	93.7	425,243
BP31	ERR350087	bulk	2011	Cameroon	Malantouen	94.9	403,037
BP40	ERR350093	bulk	2011	Cameroon	Malantouen	95.1	344,030
BP66	ERR350106	bulk	2011	Cameroon	Malantouen	95.1	422,133
BP81	ERR350117	single	2011	Cameroon	Malantouen	95.1	363,826
BP87	ERR350123	single	2011	Cameroon	Malantouen	94.5	354,147
BP20	ERR350079	bulk	2011	Cameroon	Yoko	95.1	359,093
BP50	ERR350097	single	2011	Cameroon	Yoko	93.3	406,405
BP28	ERR350085	bulk	2011	Cameroon	Bankim	95.6	340,807
BP21	ERR350080	bulk	2011	Cameroon	Malantouen	94.9	354,131
BP62	ERR350104	bulk	2011	Cameroon	Malantouen	95.1	191,466
BP65	ERR350105	bulk	2011	Cameroon	Malantouen	95.2	376,201
BP70	ERR350110	bulk	2011	Cameroon	Malantouen	94.7	439,510
BP45	ERR350094	bulk	2011	Cameroon	Bankim	94.8	355,521
BP105	ERR350129	single	2011	Cameroon	Bankim	95.8	415,398
BP68	ERR350108	bulk	2011	Cameroon	Bankim	94.6	330,494
BP127	ERR350144	single	2011	Cameroon	Bankim	94.9	417,149
BP24	ERR350082	bulk	2011	Cameroon	Bankim	94.9	357,606
BP69	ERR350109	bulk	2011	Cameroon	Bankim	94.7	417,625
BP108	ERR350130	single	2011	Cameroon	Bankim	95.5	400,877
BP48	ERR350096	bulk	2011	Cameroon	Bankim	94.2	415,040
BP67	ERR350107	bulk	2011	Cameroon	Bankim	94.9	366,190
BP114	ERR350134	bulk	2011	Cameroon	Bankim	93.4	401,856
BP116	ERR350136	bulk	2011	Cameroon	Bankim	94.7	375,683
BP131	ERR350147	bulk	2011	Cameroon	Malantouen	94.4	386,429
BP115	ERR350135	bulk	2011	Cameroon	Bankim	94.4	388,573
BP120	ERR350139	bulk	2011	Cameroon	Bankim	94.9	331,099
BP119	ERR350138	bulk	2011	Cameroon	Yoko	95.3	399,766
BP137	ERR350150	NA	2011	Cameroon	Malantouen	94.9	416,258
BP38	ERR350091	bulk	2010	Cameroon	Bankim	94.9	357,979
BP76	ERR350114	single	2010	Cameroon	Bankim	94.6	441,493
BP75	ERR350113	bulk	2010	Cameroon	Bankim	94.7	427,529
BP84	ERR350120	single	2010	Cameroon	Bankim	95	405,420
BP126	ERR350143	single	2010	Cameroon	Bankim	95.3	84,645
BP55	ERR350100	bulk	2010	Cameroon	Bankim	95.2	361,665
BP94	ERR350125	bulk	2010	Cameroon	Bankim	95.8	357,855
BP22	ERR350081	bulk	NA	Cameroon	Mbalmayo	95.7	382,036
BP86	ERR350122	single	NA	Cameroon	Mbalmayo	96.1	431,925
BP27	ERR350084	bulk	NA	Cameroon	Mfou	95.6	296,495
BP29	ERR350086	bulk	NA	Cameroon	Mfou	96	335,712
BP34	ERR350090	bulk	NA	Cameroon	Mfou	95.6	452,999
BP39	ERR350092	bulk	NA	Cameroon	Mfou	95.4	375,911
BP58	ERR350101	bulk	NA	Cameroon	Mfou	95.5	359,868
BP6	ERR350076	bulk	NA	Cameroon	Mfou	95.7	353,664
BP78	ERR350115	single	NA	Cameroon	Mfou	95.8	380,280
BP32	ERR350088	bulk	NA	Cameroon	Ayos	95.4	380,516
BP25	ERR350083	bulk	NA	Cameroon	Ayos	95.9	326,183
BP53	ERR350099	bulk	NA	Cameroon	Ayos	95.3	380,115
BP79	ERR350116	single	NA	Cameroon	Ayos	95.6	380,813
BP82	ERR350118	single	NA	Cameroon	Ayos	94.5	386,405
BP8	ERR350077	bulk	NA	Cameroon	Ayos	95.6	393,378
BP112	ERR350133	bulk	NA	Cameroon	Ayos	95.4	361,027
BP113	ERR350157	bulk	NA	Cameroon	Ayos	95.5	382,611
BP104	ERR350128	single	NA	Cameroon	Ayos	95.6	426,105
BP110	ERR350132	single	NA	Cameroon	Ayos	95.8	397,694
BP59	ERR350102	bulk	NA	Cameroon	Ayos	95.4	384,369
BP71	ERR350111	bulk	NA	Cameroon	Ayos	95.7	416,769
BP121	ERR350140	bulk	NA	Cameroon	Mbalmayo	95.6	335,505
BP5	ERR350075	bulk	NA	Cameroon	Abong_Mbang	95.6	363,269
BP85	ERR350121	single	NA	Cameroon	Abong_Mbang	96.3	388,938
BP109	ERR350131	single	NA	Cameroon	Ayos	95.2	375,262
BP60	ERR350103	bulk	NA	Cameroon	Ayos	94.7	396,155
BP99	ERR350126	bulk	NA	Cameroon	Mbalmayo	94.8	467,194
BP138	ERR350152	bulk	2011	Cameroon	Bankim	95.2	363,763
NM14_01	SRR073310	NA	2001	Ghana	Ga District	99.8	159,537
NM43_02	SRR073314	NA	2002	Ghana	Ga District	99.8	156,814
NM54_02	SRR073313	NA	2002	Ghana	Ga District	99.8	157,658
NM49_02	SRR073312	NA	2002	Ghana	Ga District	99.8	149,352
Mu_06-3845	ITM001441	NA	2000	Benin	Houedja	91.5819	80,435
Mu_06-3846	ITM971116	NA	1997	Benin	Lalo	90.9832	69,676
Mu_07-1082	ITM030216	NA	2003	Benin	Adjohoun	90.8426	69,823
Mu_06-3844	ITM063844	NA	2006	Belgium		89.25	210,427

## Sheet: Hoja2
10315_8.15	ERR350089	10315_8.1	ERR350075
10315_8.75	ERR350149	10315_8.10	ERR350084
10315_8.74	ERR350148	10315_8.11	ERR350085
10315_8.63	ERR350137	10315_8.12	ERR350086
10315_8.71	ERR350145	10315_8.13	ERR350087
10315_8.79	ERR350153	10315_8.14	ERR350088
10315_8.72	ERR350146	10315_8.15	ERR350089
10315_8.77	ERR350151	10315_8.16	ERR350090
10315_8.82	ERR350156	10315_8.17	ERR350091
10315_8.80	ERR350154	10315_8.18	ERR350092
10315_8.84	ERR350158	10315_8.19	ERR350093
10315_8.81	ERR350155	10315_8.2	ERR350076
10315_8.86	ERR350160	10315_8.20	ERR350094
10315_8.85	ERR350159	10315_8.21	ERR350095
10315_8.21	ERR350095	10315_8.22	ERR350096
10315_8.24	ERR350098	10315_8.23	ERR350097
10315_8.50	ERR350124	10315_8.24	ERR350098
10315_8.38	ERR350112	10315_8.25	ERR350099
10315_8.45	ERR350119	10315_8.26	ERR350100
10315_8.53	ERR350127	10315_8.27	ERR350101
10315_8.13	ERR350087	10315_8.28	ERR350102
10315_8.19	ERR350093	10315_8.29	ERR350103
10315_8.32	ERR350106	10315_8.3	ERR350077
10315_8.43	ERR350117	10315_8.30	ERR350104
10315_8.49	ERR350123	10315_8.31	ERR350105
10315_8.5	ERR350079	10315_8.32	ERR350106
10315_8.23	ERR350097	10315_8.33	ERR350107
10315_8.11	ERR350085	10315_8.34	ERR350108
10315_8.6	ERR350080	10315_8.35	ERR350109
10315_8.30	ERR350104	10315_8.36	ERR350110
10315_8.31	ERR350105	10315_8.37	ERR350111
10315_8.36	ERR350110	10315_8.38	ERR350112
10315_8.20	ERR350094	10315_8.39	ERR350113
10315_8.55	ERR350129	10315_8.4	ERR350078
10315_8.34	ERR350108	10315_8.40	ERR350114
10315_8.70	ERR350144	10315_8.41	ERR350115
10315_8.8	ERR350082	10315_8.42	ERR350116
10315_8.35	ERR350109	10315_8.43	ERR350117
10315_8.56	ERR350130	10315_8.44	ERR350118
10315_8.22	ERR350096	10315_8.45	ERR350119
10315_8.33	ERR350107	10315_8.46	ERR350120
10315_8.60	ERR350134	10315_8.47	ERR350121
10315_8.62	ERR350136	10315_8.48	ERR350122
10315_8.73	ERR350147	10315_8.49	ERR350123
10315_8.61	ERR350135	10315_8.5	ERR350079
10315_8.65	ERR350139	10315_8.50	ERR350124
10315_8.64	ERR350138	10315_8.51	ERR350125
10315_8.76	ERR350150	10315_8.52	ERR350126
10315_8.17	ERR350091	10315_8.53	ERR350127
10315_8.40	ERR350114	10315_8.54	ERR350128
10315_8.39	ERR350113	10315_8.55	ERR350129
10315_8.46	ERR350120	10315_8.56	ERR350130
10315_8.69	ERR350143	10315_8.57	ERR350131
10315_8.26	ERR350100	10315_8.58	ERR350132
10315_8.51	ERR350125	10315_8.59	ERR350133
10315_8.7	ERR350081	10315_8.6	ERR350080
10315_8.48	ERR350122	10315_8.60	ERR350134
10315_8.10	ERR350084	10315_8.61	ERR350135
10315_8.12	ERR350086	10315_8.62	ERR350136
10315_8.16	ERR350090	10315_8.63	ERR350137
10315_8.18	ERR350092	10315_8.64	ERR350138
10315_8.27	ERR350101	10315_8.65	ERR350139
10315_8.2	ERR350076	10315_8.66	ERR350140
10315_8.41	ERR350115	10315_8.67	ERR350141
10315_8.14	ERR350088	10315_8.68	ERR350142
10315_8.9	ERR350083	10315_8.69	ERR350143
10315_8.25	ERR350099	10315_8.7	ERR350081
10315_8.42	ERR350116	10315_8.70	ERR350144
10315_8.44	ERR350118	10315_8.71	ERR350145
10315_8.3	ERR350077	10315_8.72	ERR350146
10315_8.59	ERR350133	10315_8.73	ERR350147
10315_8.83	ERR350157	10315_8.74	ERR350148
10315_8.54	ERR350128	10315_8.75	ERR350149
10315_8.58	ERR350132	10315_8.76	ERR350150
10315_8.28	ERR350102	10315_8.77	ERR350151
10315_8.37	ERR350111	10315_8.78	ERR350152
10315_8.66	ERR350140	10315_8.79	ERR350153
10315_8.1	ERR350075	10315_8.8	ERR350082
10315_8.47	ERR350121	10315_8.80	ERR350154
10315_8.57	ERR350131	10315_8.81	ERR350155
10315_8.29	ERR350103	10315_8.82	ERR350156
10315_8.52	ERR350126	10315_8.83	ERR350157
10315_8.78	ERR350152	10315_8.84	ERR350158
		10315_8.85	ERR350159
		10315_8.86	ERR350160
		10315_8.87	ERR350161
		10315_8.88	ERR350162
		10315_8.89	ERR350163
		10315_8.9	ERR350083
		10315_8.90	ERR350164
		10315_8.91	ERR350165
		10315_8.92	ERR350166
		10315_8.93	ERR350167
		10315_8.94	ERR350168
		10315_8.95	ERR350169
		10315_8.96	ERR350170
		10356_5.1	ERR350171
		10356_5.10	ERR350180
		10356_5.11	ERR350181
		10356_5.12	ERR350182
		10356_5.13	ERR350183
		10356_5.14	ERR350184
		10356_5.15	ERR350185
		10356_5.16	ERR350186
		10356_5.17	ERR350187
		10356_5.18	ERR350188
		10356_5.19	ERR350189
		10356_5.2	ERR350172
		10356_5.20	ERR350190
		10356_5.21	ERR350191
		10356_5.22	ERR350192
		10356_5.23	ERR350193
		10356_5.24	ERR350194
		10356_5.25	ERR350195
		10356_5.26	ERR350196
		10356_5.27	ERR350197
		10356_5.28	ERR350198
		10356_5.29	ERR350199
		10356_5.3	ERR350173
		10356_5.30	ERR350200
		10356_5.31	ERR350201
		10356_5.32	ERR350202
		10356_5.33	ERR350203
		10356_5.34	ERR350204
		10356_5.35	ERR350205
		10356_5.36	ERR350206
		10356_5.37	ERR350207
		10356_5.38	ERR350208
		10356_5.39	ERR350209
		10356_5.4	ERR350174
		10356_5.40	ERR350210
		10356_5.41	ERR350211
		10356_5.42	ERR350212
		10356_5.43	ERR350213
		10356_5.44	ERR350214
		10356_5.45	ERR350215
		10356_5.46	ERR350216
		10356_5.47	ERR350217
		10356_5.48	ERR350218
		10356_5.49	ERR350219
		10356_5.5	ERR350175
		10356_5.50	ERR350220
		10356_5.51	ERR350221
		10356_5.52	ERR350222
		10356_5.53	ERR350223
		10356_5.54	ERR350224
		10356_5.55	ERR350225
		10356_5.56	ERR350226
		10356_5.57	ERR350227
		10356_5.58	ERR350228
		10356_5.59	ERR350229
		10356_5.6	ERR350176
		10356_5.60	ERR350230
		10356_5.61	ERR350231
		10356_5.62	ERR350232
		10356_5.63	ERR350233
		10356_5.64	ERR350234
		10356_5.65	ERR350235
		10356_5.66	ERR350236
		10356_5.67	ERR350237
		10356_5.68	ERR350238
		10356_5.69	ERR350239
		10356_5.7	ERR350177
		10356_5.70	ERR350240
		10356_5.71	ERR350241
		10356_5.72	ERR350242
		10356_5.73	ERR350243
		10356_5.74	ERR350244
		10356_5.75	ERR350245
		10356_5.8	ERR350178
		10356_5.9	ERR350179
		10702_4.45	ERR374556
