# Supplementary material for: Locally Confined Clonal Complexes of Mycobacterium ulcerans in Two Buruli Ulcer Endemic Regions of Cameroon
Source: PLoS Negl Trop Dis. 2015 Jun 5;9(6):e0003802. doi: 10.1371/journal.pntd.0003802 (PMC4457821; doi:10.1371/journal.pntd.0003802)
Supplement: S3 Table — (XLSX) [file pntd.0003802.s005.xlsx]

## Sheet: Hoja1
Supplementary Table2: Areas across the genomes with high Pi
Area	Pi	Region	Genes	product	SNPs
Mape	0.0002674	38001..40900	MUL_0040	transcriptional regulatory protein (Whib-like), WhiB5	3S
Mape	0.0001723	4907201..4910100	MUL_4425	monooxygenase, wich function probably is involved in cellular metabolism	1S
Nyong Basins	0.0002909	159201..162100	MUL_0156	conserved hypothetical protein	1S
Nyong Basins	0.0002909	652901..655800	MUL_0630	conserved hypothetical membrane protein	1STOP
			MUL_0631	conserved hypothetical membrane protein	1N
			MUL_0632	3-oxoacyl-[acyl-carrier-protein] synthase III FabH	1N
Nyong Basins	0.0003394	4821301..4824200	MUL_4346	multi-functional enzyme with acyl-CoA-reductase activity AcrA1_1	1N, 3S
Nyong Basins	0.0004364	293401..296300	MUL_0288	conserved hypothetical protein	3N
